# Supplementary material for: Rubella immune status of neonates – a window towards seroprevalence among childbearing women
Source: BMC Public Health. 2016 Aug 19;16:838. doi: 10.1186/s12889-016-3514-y (PMC4992224; doi:10.1186/s12889-016-3514-y)
Supplement: Additional file 1: — Serology results with basic demographic and clinical data for the studied population. (XLSX 106 kb) [file 12889_2016_3514_MOESM1_ESM.xlsx]

## Sheet: Sheet1
	ID	sex	mothers age in years	IgG titer in IU/ml	gestational age in weeks
	2010
1	12/107	m	NA	90	NA
2	13/108	m	NA	200	NA
3	79/489	m	NA	80	NA
4	83/501	m	NA	50	30.5
5	84/502	m	22	180	29
6	87/519	m	NA	15	NA
7	88/520	m	NA	100	NA
8	89/525	m	NA	130	NA
9	92/544	m	26	200	37
10	93/545	m	36	160	28
11	94/546	m	36	80	38.5
12	95/547	m	32	80	38
13	102/575	m	29	200	35
14	103/576	m	35	200	35.5
15	104/577	m	26	180	27.5
16	105/578	m	29	200	32
17	115/607	m	35	100	26.5
18	116/608	f	30	110	27
19	117/609	f	30	180	34
20	118/610	m	36	140	36
21	119/611	f	21	110	28
22	129/630	f	25	200	33
23	130/631	f	23	200	32
24	131/632	f	42	180	38.5
25	132/633	m	28	160	34.5
26	133/634	m	34	160	33.5
27	135/659	f	28	120	24.5
28	138/671	m	22	40	35.5
29	139/672	f	31	160	33.5
30	140/673	f	23	140	38
31	141/671	m	26	140	27
32	142/675	f	34	80	29.5
33	151/714	f	28	60	24.5
34	152/715	m	17	166	39
35	153/716	f	NA	0	34
36	154/717	m	40	170	29.5
37	155/727	m	29	50	32
38	156/728		21	10	NA
39	160/764	m	33	20	28
40	161/765	m	27	115	32.5
41	162/766	f	26	125	29.5
42	165/783	f	28	140	25.5
43	166/784	f	27	100	25.5
44	172/800	m	33	140	31
45	173/801	m	31	90	29.5
46	176/821	m	21	180	34.5
47	177/822	f	16	80	36.5
48	178/823	f	28	200	38
49	181/834	f	42	200	35
50	182/835	m	22	160	29
51	183/836	m	23	50	28.5
52	184/837	f	18	0	40
53	185/838	f	23	130	38
54	186/839	m	25	200	39
55	193/867	f	NA	0	34
56	194/868	f	38	75	41.5
57	195/869	m	36	50	36
58	196/870	m	28	0	34
59	197/871	f	26	50	31.5
60	198/872	m	28	85	26.5
61	199/873	f	18	70	27.5
62	200/874	f	39	90	35.5
63	201/875	f	NA	140	34
64	202/876	f	NA	120	39
65	203/877	m	23	0	31
66	214/905	f	29	135	29
67	215/906	f	32	125	32
68	218/922	f	23	120	28.5
69	219/923	m	27	65	24.5
70	230/938	f	34	80	34
71	231/939	m	24	145	35
72	232/940	f	30	120	34
73	233/941	m	35	60	NA
74	234/942	m	32	145	38.5
75	238/960	m	44	110	37
76	241/965	f	NA	40	39.5
77	248/1000	m	37	60	31
78	249/1001	f	21	180	35.5
79	250/1002	f	36	160	35.5
80	251/1003	m	33	100	40
81	260/1027	m	NA	100	35
82	263/1032	m	NA	60	31
83	264/1033	f	21	0	28
84	265/1034	f	21	90	29
85	270/1096	m	34	10	29.5
86	271/1097	f	34	10	29
87	272/1098	f	28	40	25.5
88	273/1099	m	35	60	28.5
89	274/1100	f	26	40	28.5
90	275/1101	m	21	50	34.5
91	276/1102	f	28	60	38
92	277/1103	m	26	20	27
93	291/1152	m	26	140	33.5
94	292/1153	f	30	60	25.5
95	293/1146	f	34	140	36.5
96	294/1148	f	32	60	34.5
97	295/1149	m	21	40	34.5
98	296/1150	f	NA	50	38
99	297/1145	m	32	200	28.5
100	298/1147	f	NA	30	29.5
101	299/1151	f	23	30	41.5
102	305/1183	m	28	100	26.5
103	306/1184	f	42	160	34
104	307/1185	m	25	180	39
105	308/1186	f	31	60	32
106	309/1187	f	31	20	32
107	310/1188	f	29	60	26.5
108	316/1227	m	24	20	35.5
109	317/1228	f	34	10	34
110	318/1229	f	36	140	30.5
111	319/1230	m	36	140	30.5
112	320/1231	m	44	60	37
113	329/1253	m	27	0	36.5
114	330/1254	f	23	20	35.5
115	331/1255	f	16	0	35.5
116	332/1256	m	33	10	32.5
117	333/1257	f	40	20	30.5
118	338/1284	f	37	20	31.5
119	339/1285	m	29	20	36.5
120	343/1307	m	37	200	31.5
121	344/1308	f	37	45	40.5
122	351/1322	f	29	200	38.5
123	357/1352	f	29	200	38.5
124	358/1353	f	27	20	33.5
125	359/1354	m	27	30	33.5
126	360/1355	f	36	180	38
127	364/1376	m	40	40	30.5
128	365/1377	m	NA	135	35.5
129	366/1378	m	NA	25	31
130	367/1379	f	NA	55	30
131	372/1420	m	NA	135	37
132	373/1421	m	19	200	37.5
133	374/1422	m	30	150	39.5
134	375/1423	f	23	55	40
135	376/1424	f	29	0	32
136	377/1425	m	34	60	35.5
137	378/1426	m	27	35	38
138	379/1427	f	29	85	36
139	380/1428	f	29	115	36
140	381/1429	f	26	0	31.5
141	382/1430	m	34	0	29.5
142	383/1431	f	26	25	29.5
143	384/1432	f	47	160	29.5
144	385/1433	m	26	135	33.5
145	386/1434	f	32	30	23.5
146	390/1442	m	20	100	28.5
147	396/1453	f	29	30	29
148	397/1454	m	30	135	34.5
149	398/1455	f	35	35	31.5
150	399/1456	f	21	25	29
151	400/1457	f	30	40	26
152	401/1458	m	NA	15	35.5
153	402/1461	m	25	100	38.5
154	406/1467	f	NA	25	34
155	409/1476	f	31	40	33.5
156	410/1477	f	NA	0	33.5
157	411/1478	f	28	60	33.5
158	412/1479	f	28	25	29
159	413/1480	m	26	40	31.5
160	418/1499	m	31	45	32
161	425/1524	f	36	45	30.5
162	426/1525	m	36	95	30.5
163	427/1526	f	31	22	35.5
164	428/1527	f	31	20	35.5
165	429/1528	m	35	25	34
166	430/1529	f	29	20	34.5
167	431/1530	f	29	60	38.5
168	432/1531	f	23	35	27
169	433/1532	f	31	0	30.5
170	434/1533	f	33	38	32
171	435/1534	f	30	32	34.5
172	436/1535	f	31	25	31.5
173	437/1536	m	20	22	35.5
174	441/1540		NA	22	NA
175	447/1557	f	34	30	25
176	448/1561	m	24	45	38.5
177	449/1562	m	28	40	34.5
178	450/1565	m	33	15	33.5
179	455/1587	f	33	35	29
180	456/1588	f	33	90	29
181	460/1602	f	36	35	34
182	461/1603	f	36	50	34
183	462/1605	f	23	0	40.5
184	463/1606	m	29	125	36.5
185	464/1607	f	24	150	36.5
186	465/1608	m	37	<10	31
187	473/1639	m	25	60	36
188	474/1640	m	35	40	28.5
189	475/1641	m	37	10	31
190	476/1642	f	31	160	36
191	477/1643	m	29	0	33
192	481/1655	f	29	20	29
193	482/1656	m	20	40	28.5
194	483/1657	m	35	20	37
195	484/1662	f	36	160	27.5
196	489/1673	f	33	120	33.5
197	490/1674	m	28	80	31.5
198	492/1679	m	27	40	37.5
199	493/1680	m	26	20	31.5
200	494/1681	m	35	120	22.5
201	495/1682	f	27	40	25.5
202	496/1683	f	30	80	35.5
203	500/1691	f	30	0	37
204	501/1692	f	33	160	35
205	502/1693	m	30	40	34.5
206	503/1694	f	28	80	33.5
207	507/1706	f	36	40	32.5
208	511/1728	m	36	45	31.5
209	512/1729	f	30	20	34.5
210	513/1730	f	NA	40	30.5
211	514/1731	f	NA	50	30.5
212	517/1739	f	33	45	26.5
213	520/1750	f	29	40	34.5
214	521/1751	m	34	80	31.5
215	522/1752	f	41	20	35.5
216	523/1753	f	41	151	35.5
217	524/1755	f	33	40	32
218	525/1754	m	22	50	39
219	532/1776	m	40	20	30.5
220	533/1777	m	31	70	32.5
221	539/1797	m	NA	30	32.5
222	540/1798	f	33	80	33.5
223	541/1799	m	26	40	35
224	542/1803	f	28	55	29.5
225	543/1804	m	NA	70	35.5
226	545/1825	f	NA	95	31.5
227	546/1826	m	31	80	32.5
228	547/1827	m	35	20	37
229	555/1836	m	22	40	36
230	556/1837	f	29	25	34.5
231	557/1843	m	43	120	31.5
232	558/1859	/	NA	60	NA
233	561/1869	f	40	200	33
234	562/1868	m	35	120	37.5
235	563/1867	f	40	15	34
236	564/1866	f	40	25	34
237	567/1884	f	36	50	27.5
238	568/1885	m	32	80	29
239	569/1886	f	35	45	32
240	570/1887	f	35	10	32
241	571/1892	m	21	140	34.5
242	577/1916	m	33	120	28
243	578/1917	f	31	40	38.5
244	579/1918	f	33	180	35
245	581/1942	f	39	200	38
246	582/1943	f	31	120	36
247	583/1944	f	26	140	33.5
248	584/1945	f	40	120	33
249	589/1964	f	28	0	37.5
250	590/1965	m	25	40	38.5
251	591/1966	m	32	20	28.5
252	592/1967	m	35	100	22.5
253	593/1968	f	33	50	26.5
254	594/1969	f	29	170	35.5
255	595/1970	f	34	100	34.5
256	596/1971	m	22	100	35.5
257	605/2009	m	22	0	33
258	606/2010	m	29	55	29
259	612/2027	f	32	50	34
260	613/2028	f	32	200	34
261	614/2029	m	28	35	32
262	615/2030	m	33	50	36.5
263	616/2031	m	32	20	32.5
264	617/2032	f	32	20	32.5
265	618/2033	f	23	180	31
266	619/2034	m	24	30	28.5
267	620/2035	f	31	38	33.5
268	628/2054	f	27	70	30.5
269	629/2055	f	31	30	35
270	630/2056	f	36	25	27.5
271	631/2057	m	37	90	34
272	632/2058	f	40	80	33
273	641/2074	m	27	100	34.5
274	642/2075	f	27	70	34.5
275	643/2076	f	23	0	29
276	644/2077	m	21	60	34.5
277	645/2078	m	33	20	30.5
278	651/2111	m	29	35	27.5
279	652/2112	m??	NA	30	32.5
280	653/2113	f??	NA	25	29.5
281	654/2114	m	35	50	37.5
282	655/2115	f	26	40	37.5
283	656/2116	m	29	110	28
284	657/2117	f	20	50	33.5
285	662/2133	m	31	40	35.5
286	663/2134	f	29	20	32.5
287	664/2135	f	23	50	31.5
288	669/2149	f	39	30	27.5
289	670/2157	f	29	0	35
290	671/2162	f	39	130	38
291	672/2161	f	39	170	37.5
292	678/2178	f	39	120	33
293	679/2179	m	36	200	33.5
294	685/2191	m	23	140	30
295	686/2192	m	35	160	23.5
296	687/2193	f	31	120	26.5
297	690/2198	m	29	80	39.5
298	693/2205	m	35	50	28
299	695/2223	m	27	20	34
300	699/2231	m	25	50	30
301	700/2232	m	27	80	31.5
302	710/2269	m	29	15	33.5
303	711/2270	m	32	40	26.5
304	713/2272	m	32	120	34
305	714/2273	m	32	100	34
306	719/2303	m	35	30	30.5
307	720/2304	m	NA	50	34.5
308	721/2305	f	NA	50	34.5
309	722/2306	m	43	15	31.5
310	723/2307	f	31	20	33.5
311	729/2327	m	29	40	39.5
312	734/2340	m	43	50	33.5
313	735/2348	m	36	40	36
314	736/2349	m	32	30	33
315	741/2358	f	28	20	29.5
316	742/2359	m	32	30	29
317	746/2408	m	35	90	33
318	747/2409	f	24	100	28.5
319	748/2410	m	21	60	32.5
320	751/2436	m	34	10	33.5
321	752/2437	m	36	90	33.5
322	753/2438	m	23	60	30.5
323	754/2439	f	28	0	29
324	755/24440	f	39	50	33
325	756/2441	f	29	40	26.5
326	757/2442	m	29	40	28
327	763/2455	f	20	12	28.5
328	766/2465	f	23	45	31
329	767/2466	m	23	50	30
330	772/2499	f	19	30	37
331	773/2500	m	35	70	28
332	774/2501	f	26	40	31.5
333	780/2557	m	30	110	37.5
334	781/2558	f	33	50	32.5
335	782/2559	f	31	35	28.5
336	783/2560	m	20	100	34.5
337	784/2561	m	27	35	31.5
338	785/2569	/	41	160	NA
339	787/2603	m	43	15	31.5
340	788/2604	m	33	0	28
341	789/2605	/	NA	135	NA
342	793/2695	f	30	180	29.5
343	794/2660	m	24	30	28.5
344	800/2688	f	42	0	27
345	801/2689	f	33	115	32
346	802/2690	m	37	70	29
347	803/2691	m	28	160	38
348	805/2724	f	NA	110	40
349	806/2734	m	40	45	31.5
350	807/2735	f	34	200	32.5
351	808/2736	f	34	200	32.5
352	810/2737	m	28	155	38
353	815/2754	m	26	15	38
354	816/2755	f	31	35	26.5
355	825/2788	f	24	120	33.5
356	831/2813	m	26	200	31.5
357	832/2814	m	23	13	27.5
358	833/2815	f	30	17	32.5
359	834/2816	f	25	200	36
360	840/2855	m	29	30	39.5
361	841/2856	f	30	15	32.5
362	842/2857	f	28	115	36
363	843/2858	f	38	110	32
364	844/2859	m	22	170	40
365	845/2860	f	40	120	27.5
366	851/2880	m	21	0	26.5
367	852/2881	m	24	0	29
368	853/2882	m	35	45	32
369	854/2883	m	36	35	27.5
370	855/2884	f	24	20	27.5
371	856/2885	m	24	15	NA
372	857/2886	m	33	40	31.5
373	865/2927	m	25	140	28.5
374	866/2928	m	24	40	29
375	867/2929	f	28	20	28.5
376	868/2930	m	33	140	37
377	874/2959	f	31	30	29.5
378	876/2968	m	22	20	37.5
379	877/2972	f	36	140	31.5
380	882/2984	m	22	140	40
381	886/2998	f	36	100	31.5
382	887/2999	m	30	20	30.5
383	888/3000	m	23	100	33.5
384	894/3019	m	48	120	33.5
385	895/3020	m	18	40	29.5
386	896/3021	f	18	30	31.5
387	897/3022	f	30	40	26.5
388	898/3023	m	26	50	32
389	899/3037	f	24	60	36
390	900/3038	m	24	40	36
391	904/3048	m	33	40	32
392	909/3094	m	40	0	31.5
393	912/3104	m	25	40	26.5
394	913/3105	m	26	30	28.5
395	914/3106	m	27	170	35.5
396	924/3156	m	25	200	29.5
397	925/3157	f	36	30	25
398	926/3158	f	37	40	29
399	927/3159	f	30	20	32.5
400	928/3160	m	29	170	34.5
401	929/3161	m	29	50	33.5
402	930/3162	f	26	120	35
403	936/3176	m	38	90	27.5
404	937/3177	f	38	40	32
405	942/3182	f	NA	180	33.5
	2011
1	9/41	m	32	45	26
2	10/42	f	26	50	33.5
3	11/43	f	34	0	32
4	12/44	f	34	15	32
5	13/45	m	37	20	27.5
6	14/46	f	33	40	25.5
7	19/60	f	34	20	32
8	20/72	f	21	20	28.5
9	21/73	m	39	40	27.5
10	22/74	f	NA	0	34
11	27/98	f	39	0	32.5
12	34/122	m	22	35	30.5
13	37/135	m	32	40	31.5
14	47/191	f	29	70	36
15	51/214	m	30	20	33.5
16	52/215	m	24	0	37
17	60/255	m	24	38	29
18	61/256	m	30	20	37
19	62/257	f	37	26	31.5
20	63/258	f	36	0	33
21	65/269	m	27	125	33.5
22	66/270	m	26	25	26.5
23	67/271	m	16	55	34.5
24	68/272	f	25	28	33
25	77/318	f	28	45	29
26	78/319	m	26	200	40
27	83/338	m	39	65	40.5
28	84/339	f	40	200	38.5
29	87/352	m	27	50	33
30	91/399	m	39	40	27.5
31	92/400	m	31	0	29.5
32	93/401	m	31	0	29.5
33	94/402	f	37	60	30.5
34	95/403	f	18	20	30.5
35	96/404	f	35	100	35.5
36	103/444	m	32	20	31.5
37	116/531	f	19	70	36.5
38	117/532	f	32	200	36
39	118/541	/	30	190	NA
40	121/564	f	15	20	34.5
41	122/578	m	NA	40	34
42	128/617	f	30	20	34
43	129/618	m	27	30	40
44	130/619	m	26	20	26.5
45	134/632	m	20	40	35.5
46	135/639	f	40	80	33.5
47	136/640	m	26	0	27
48	137//641	f	30	40	31.5
49	138/642	m	NA	60	34
50	146/691	f	NA	110	32.5
51	147/692	f	NA	100	32.5
52	148/693	m	37	60	35.5
53	149/694	m	26	35	35.5
54	152/726	m	33	35	32.5
55	153/727	f	37	0	34.5
56	154/728	m	27	55	36.5
57	162/761	f	NA	95	37.5
58	165/768	m	26	20	31
59	166/769	m	36	65	31
60	167/770	m	31	30	38
61	168/771	f	35	20	30.5
62	171/802	f	30	45	30
63	172/803	f	35	40	35.5
64	173/804	m	41	35	28
65	174/805	m	18	0	38.5
66	181/835	f	37	0	34.5
67	182/836	f	44	30	34
68	183/837	m	30	15	33.5
69	184/838	m	19	0	36.5
70	185/839	f	37	20	31
71	190/867	m	28	0	37.5
72	191/868	m	29	0	40.5
73	202/912	m	26	45	32
74	203/913	f	30	35	34
75	204/914	f	37	200	31.5
76	205/915	f	37	85	31.5
77	206/916	m	22	170	36.5
78	207/917	m	38	110	37.5
79	208/918	f	35	40	28.5
80	211/946	m	38	70	28.5
81	213/958	f	30	20	31.5
82	227/990	m	38	150	29.5
83	228/991	m	37	40	35.5
84	229/992	f	30	50	34
85	230/993	f	30	50	34
86	231/994	f	21	70	38
87	235/1025	f	34	20	36.5
88	236/1026	f	20	25	28.5
89	237/1027	f	22	45	34.5
90	238/1028	f	38	110	30.5
91	239/1029	m	29	15	30.5
92	247/1061	f	27	20	27.5
93	248/1062	f	27	15	27.5
94	249/1063	f	29	50	36
95	250/1064	f	33	35	36
96	251/1065	m	37	160	36.5
97	259/1095	m	37	165	36.5
98	260/1096	m	28	0	31.5
99	261/1097	m	28	0	31.5
100	262/1098	m	NA	170	33
101	263/1099	f	24	45	34
102	266/1115	m	29	15	30.5
103	268/1123	m	32	90	33.5
104	279/1156	f	30	80	25.5
105	280/1157	f	33	30	34
106	308/1272	m	26	0	37.5
107	309/1279	m	21	45	35.5
108	310/1274	f	19	0	34
109	311/1275	f	36	40	38
110	317/1302	m	27	35	30.5
111	318/1303	m	26	55	33.5
112	319/1304	m	26	50	33.5
113	331/1341	m	39	0	31
114	332/1342	f	38	178	29
115	333/1343	m	31	15	35.5
116	352/1419	m	36	175	28.5
117	353/1420	f	24	68	36
118	360/1451	m	39	98	28
119	361/1452	f	30	58	29.5
120	375/1491	f	28	165	36
121	390/1549	f	21	45	32.5
122	391/1550	m	30	0	32.5
123	399/1583	m	29	95	36.5
124	401/1585	m	25	40	37
125	405/1591	m	28	100	32
126	419/1650	f	25	0	35.5
127	420/1651	m	21	25	35.5
128	422/1679	f	39	170	33.5
129	423/1680	f	38	20	31.5
130	452/1760	m	24	30	33.5
131	453/1761	m	21	14	35.5
132	454/1762	f	40	25	24
133	468/1802	m	28	125	32
134	469/1803	m	33	0	34.5
135	470/1804	m	31	20	30
136	482/1842	m	NA	120	28
137	495/1872	f	21	25	26
138	496/1873	f	30	45	36.5
139	497/1874	f	NA	0	30.5
140	501/1920	m	26	40	40.5
141	511/1948	m	40	0	29.5
142	512/1949	m	40	20	29.5
143	519/2011	m	29	200	40.5
144	525/2046	m	35	160	38
145	526/2047	f	26	30	38
146	527/2048	f	26	0	31.5
147	533/2076	m	33	35	37.5
148	534/2077	m	36	15	33
149	536/2090	f	38	40	29.5
150	537/2091	f	36	80	33.5
151	544/2151	m	24	180	39.5
152	550/2192	m	33	10	38.5
153	551/2193	f	22	85	32.5
154	552/2194	f	24	0	32
155	553/2195	m	32	40	35
156	570/2243	f	NA	0	33
157	584/2296	m	30	130	33.5
158	588/2322	f	23	95	27
159	591/2328	m	38	50	35.5
160	592/2329	f	32	170	35.5
161	593/2330	f	27	90	34
162	594/2331	m	22	50	31
163	596/2367	f	29	40	37
164	597/2369	f	31	40	33.5
165	604/2424	f	28	100	34.5
166	609/2460	m	30	200	32
167	619/2480	m	45	40	30.5
168	633/2542	f	32	60	29
169	634/2543	m	36	60	32.5
170	635/2544	m	36	40	32.5
171	636/2545	m	45	40	30.5
172	650/2636	f	27	45	34.5
173	660/2682	m	25	105	34
174	671/2735	m	20	100	38
175	685/2759	f	25	0	30.5
176	686/2760	m	30	145	34.5
177	708/2897	m	30	40	31
178	710/2900	f	NA	0	34
179	724/2969	m	33	0	30.5
180	744/3054	f	28	80	26
181	750/3070	m	34	20	33.5
182	762/3156	f	29	130	38.5
183	763/3157	m	26	0	33
184	773/3184	m	NA	0	32
185	774/3185	m	NA	0	32
186	782/3236	f	38	40	35
187	783/3237	f	NA	25	26.5
188	784/3238	m	29	42	33.5
189	786/3246	f	31	39	28
190	789/3253	m	NA	20	33
191	794/3270	m	30	50	32
192	813/3537	f	35	15	30
193	845/3910	m	26	55	33.5
194	857/4129	m	31	150	36
